# Supplementary material for: Soybean Seed Enrichment with Cobalt and Molybdenum as an Alternative to Conventional Seed Treatment
Source: Plants (Basel). 2023 Mar 3;12(5):1164. doi: 10.3390/plants12051164 (PMC10007214; doi:10.3390/plants12051164)
Supplement: Supplementary file 1 [file plants-12-01164-s001.zip]

Archive with 1 entries (1 files):
- plants-2204069-supplementary.pdf
